# Supplementary material for: Whole-genome mapping of quantitative trait loci and accuracy of genomic predictions for resistance to columnaris disease in two rainbow trout breeding populations
Source: Genet Sel Evol. 2019 Aug 6;51:42. doi: 10.1186/s12711-019-0484-4 (PMC6683352; doi:10.1186/s12711-019-0484-4)
Supplement: Supplementary file 4 — Additional file 4: Table S1. Annotated protein coding genes in RefSeq (NCBI genome annotation of predicted protein coding genes; Accession GCA_002163495.1) found within the QTL region with the largest effect on resistance to CD in the NCCCWA population (Chr. Omy 17; 59,030,557 bp–59,975,343 bp). [file 12711_2019_484_MOESM4_ESM.xlsx]

## Sheet: Omy17_59m_RefSeq_annotated_gene
Gene	Loc	Accesion	start	end	Omy	description	type	Possible Functions
gene32299	LOC110494580	XP_021425443.1	59149979	59229602	omy17	caM kinase-like vesicle-associated protein	CDS	Cellular Signaling
gene32300	LOC110494581	XP_021425448.1	59243187	59333518	omy17	semaphorin-3F-like	CDS	promotion of inflamatory response
gene32301	LOC110494583	XP_021425449.1	59466368	59481485	omy17	ADP-ribosylation factor-like protein 8B-A	CDS	Prot-Prot interactions; Cell signaling
gene32302	LOC110494584	LOC110494584	59485336	59489129	omy17	class E basic helix-loop-helix protein 40-like	pseudogene	DNA binding protein
gene32303	LOC110494585	XP_021425463.1	59495925	59648261	omy17	inositol 1,4,5-trisphosphate receptor type 1-like	CDS	ligand binding; regulation of calcium release in apoptosis
gene32304	LOC110494587	XP_021425466.1	59663169	59669467	omy17	histone-lysine N-methyltransferase SETMAR-like	CDS	Methylation; regulation of gene expression
gene32305	LOC110494588	XP_021425468.1	59699965	59712796	omy17	leucine-rich repeat neuronal protein 1-like	CDS	Regulation of neuronal signaling
gene32306	LOC110495193	XP_021426185.1	59853559	59855207	omy17	vasopressin V2 receptor-like	CDS	Expressed in kidney. Stimulating mechanisms that concentrate the urine and maintain water homeostasis in the organism
gene32307	trnt1	XP_021425469.1	59855502	59860605	omy17	tRNA nucleotidyl transferase 1	CDS	transfer RNA; Protein synthesis
gene32308	LOC110494590	XP_021425471.1	59861087	59864755	omy17	PRA1 family protein 3-like	CDS	Unknown
gene32309	LOC110494591	XP_021425472.1	59879008	59927177	omy17	FERM domain-containing protein 4B-like	CDS	Involved in localising proteins to the plasma membrane; Cell signaling, adhision, polarisation and migration.
